# Supplementary material for: Sequence Length of HIV-1 Subtype B Increases over Time: Analysis of a Cohort of Patients with Hemophilia over 30 Years
Source: Viruses. 2021 Apr 30;13(5):806. doi: 10.3390/v13050806 (PMC8145643; doi:10.3390/v13050806)
Supplement: Supplementary file 1 [file viruses-13-00806-s001.zip]

Archive with 5 entries (5 files):
- Figure S1.pdf
- Figure S2.pdf
- Table S1.pdf
- Table S2.pdf
- Table S3.pdf
